# Supplementary material for: Overexpression of ubiquitin carboxyl-terminal hydrolase 1 (UCHL1) in boys with cryptorchidism
Source: PLoS One. 2018 Feb 5;13(2):e0191806. doi: 10.1371/journal.pone.0191806 (PMC5798757; doi:10.1371/journal.pone.0191806)
Supplement: S1 Fig — (XLSX) [file pone.0191806.s001.xlsx]

## Sheet: Arkusz1
inguinal hernia			cryptorchidism
Nr	UCHL1[ng/ml]		Nr	UCHL1[ng/ml]
1	0.849056		1	4.17283
2	1.48842		2	5.70836
3	1.11108		3	3.925
4	1.16189		4	3.60187
5	1.04954		5	3.90884
6	1.21594		6	6.72699
7	1.14883		7	5.26855
8	0.967682		8	5.32216
9	0.953414		9	6.42457
10	0.820359		10	3.87929
11	0.79184		11	5.71016
12	1.0326		12	5.38384
13	1.06525		13	5.36287
14	0.868056		14	4.74775
15	0.821793		15	6.27247
16	0.74115		16	5.09955
17	1.3363		17	6.13983
18	1.05848		18	5.74163
19	1.10825		19	5.4963
20	0.861943		20	5.14457
21	1.29237		21	5.21665
22	0.880511		22	4.67898
23	0.935218		23	7.263
24	1.30533		24	5.42299
25	0.522543		25	4.98371
26	0.841908		26	7.8586
27	0.977319		27	6.72165
28	1.10044		28	5.21008
29	1.70093		29	4.84769
30	1.29213		30	5.60295
31	1.29245		31	7.09255
32	0.825898		32	4.99389
33	1.12654		33	7.0118
34	1.23944		34	7.03916
35	1.08417		35	5.40594
36	1.25658		36	5.70939
37	1.3721		37	4.71124
38	0.854576		38	3.64816
39	1.0136		39	4.27486
40	1.05454		40	4.60231
41	1.02795		41	6.31029
42	0.995314		42	6.66768
43	0.9677		43	7.0281
44	0.7948		44	5.8402
45	1.0281		45	7.8219
46	0.8184		46	3.8103
47	1.0812		47	5.0084
48	0.8184		48	5.5675
49	0.7089		49	5.8362
50	1.0232		50	4.2133
